# Supplementary material for: Modes of Action of a Novel c-MYC Inhibiting 1,2,4-Oxadiazole Derivative in Leukemia and Breast Cancer Cells
Source: Molecules. 2023 Jul 26;28(15):5658. doi: 10.3390/molecules28155658 (PMC10419799; doi:10.3390/molecules28155658)
Supplement: Supplementary file 1 [file molecules-28-05658-s001.zip]

Archive with 1 entries (1 files):
- molecules-2482907-supplementary.pdf
